# Supplementary material for: Microbiological Profiling of Menstrual Blood Aspirated from the Uterus in Patients Undergoing Frozen Embryo Transfer
Source: Diagnostics (Basel). 2026 May 6;16(9):1403. doi: 10.3390/diagnostics16091403 (PMC13164489; doi:10.3390/diagnostics16091403)
Supplement: Supplementary file 1 [file diagnostics-16-01403-s001.zip]

Archive with 1 entries (1 files):
- Table S1_Jain_et_al.xlsx
