# Supplementary material for: Microbiological Profiling of Menstrual Blood Aspirated from the Uterus in Patients Undergoing Frozen Embryo Transfer
Source: Diagnostics (Basel). 2026 May 6;16(9):1403. doi: 10.3390/diagnostics16091403 (PMC13164489; doi:10.3390/diagnostics16091403)
Supplement: Supplementary file 1 [file diagnostics-16-01403-s001.zip › Table S1_Jain_et_al.xlsx]

## Sheet: Clinical data
Patients' No.	Age	BMI	Tubo-peritoneal factor	Endometriosis	Diminished ovarian reserve	Unknown factor	Uterine factor	Endocrinologic factor	Male factor	Uterine adhesions	Uterine fibroids	Recurrent pregnancy loss	Recurrent implantation failure	ART procedure	IVF cycle	Frozen ebmryo trasnfer	PGT	Pregnancy achieved in the examined cycle	Prolongation of pregnancy (3 months) achieved
1	39	19.487	0	1	0	0	1	0	0	0	1	0	1	ICSI	Natural	1	0	0	0
2	51	24.1672	0	1	1	0	1	0	0	1	1	1	0	ICSI	Stimulated	1	0	0	0
3	34	19.0451	0	1	1	0	0	0	0	0	1	0	0	IVF	Stimulated	1	1	0	0
4	36	N/A	0	0	0	1	0	0	0	0	1	0	1	ICSI	Natural	1	1	1	1
5	40	19.0311	0	0	0	0	0	0	1	0	1	1	1	ICSI	Stimulated	1	1	1	1
6	46	N/A	0	0	1	0	0	0	1	0	1	0	1	ICSI	Natural	1	0	1	1
7	33	22.0386	0	0	0	0	1	0	0	0	1	0	0	ICSI	Natural	1	0	1	1
8	35	21.3859	0	0	0	1	0	0	0	0	1	0	0	IVF	Natural	1	0	0	0
9	41	N/A	0	0	0	0	1	0	0	0	1	0	0	ICSI	Natural	1	1	0	0
10	31	20.1956	0	1	1	0	0	0	0	0	0	0	1	IVF	Stimulated	1	0	1	1
11	47	26.0262	0	1	1	0	0	0	0	0	0	0	1	IVF	Stimulated	1	1	0	0
12	35	19.3337	0	1	0	0	0	0	0	0	0	0	0	IVF	Natural	1	0	1	1
13	38	24.6755	0	1	0	0	0	0	0	0	0	0	0	IVF	Natural	1	1	1	1
14	37	22.7732	1	1	0	0	1	1	1	0	0	0	0	ICSI	Stimulated	1	1	1	1
15	50	N/A	1	1	0	0	0	0	0	0	0	0	0	IVF	Stimulated	1	1	1	1
16	34	19.3625	0	1	0	1	0	0	0	0	0	0	0	ICSI	Stimulated	1	0	0	0
17	37	N/A	0	1	1	0	0	0	1	0	0	0	0	ICSI	Stimulated	1	0	0	0
18	33	N/A	0	1	0	0	0	0	0	0	0	0	0	IVF	Stimulated	1	0	0	0
19	33	21.6713	0	1	0	0	0	0	0	0	0	0	0	IVF	Stimulated	1	0	0	0
20	33	N/A	1	1	0	0	0	0	0	0	0	0	0	IVF	Stimulated	1	0	0	0
21	40	20.1348	0	1	1	0	0	0	0	0	0	0	0	IVF	Natural	1	1	0	0
22	38	21.83	1	1	0	0	0	0	0	0	0	0	0	ICSI	Stimulated	1	1	0	0
23	38	21.83	1	1	0	0	0	0	0	0	0	0	0	ICSI	Stimulated	1	1	0	0
24	40	N/A	0	1	1	0	0	0	0	0	0	0	0	IVF	Stimulated	1	1	0	0
25	40	20.1348	0	1	1	0	0	0	0	0	0	0	0	IVF	Stimulated	1	1	0	0
26	27	24.2187	0	0	0	0	0	0	0	0	0	0	1	IVF	Natural	1	0	1	1
27	35	N/A	0	0	0	0	0	0	1	0	0	0	1	ICSI	Stimulated	1	0	1	1
28	37	22.2041	0	0	0	0	0	0	1	0	0	0	1	IVF	Natural	1	1	1	1
29	36	27.7344	0	0	0	1	0	0	0	0	0	0	1	ICSI	Stimulated	1	1	1	1
30	41	25.6055	0	0	1	0	0	0	1	0	0	0	1	IVF	Stimulated	1	1	1	1
31	32	19.2277	0	0	0	0	0	0	0	0	0	0	1	ICSI	Stimulated	1	0	0	0
32	35	N/A	0	0	0	0	0	1	0	0	0	0	1	ICSI	Stimulated	1	0	0	0
33	48	25.0135	0	0	1	0	0	0	0	0	0	0	1	ICSI	Stimulated	1	1	0	0
34	31	24.4473	0	0	0	0	0	0	1	0	0	0	1	ICSI	Stimulated	1	1	0	0
35	41	18.424	0	0	1	0	0	0	1	0	0	0	1	ICSI	Stimulated	1	1	0	0
36	46	26.0617	0	0	1	0	0	0	0	0	0	0	1	ICSI	Stimulated	1	1	0	0
37	40	32.872	1	0	0	0	0	0	0	0	0	1	1	IVF	Stimulated	1	1	0	0
38	34	20.7612	0	0	0	1	0	0	0	0	0	0	0	ICSI	Natural	1	0	1	1
39	33	20.5761	0	0	0	0	0	0	1	0	0	0	0	ICSI	Stimulated	1	0	1	1
40	28	20.4152	0	0	0	0	0	0	1	0	0	0	0	ICSI	Stimulated	1	0	1	1
41	24	20.202	0	0	0	0	0	0	0	0	0	0	0	IVF	Stimulated	1	0	1	1
42	32	19.8352	0	0	0	1	0	0	0	0	0	0	0	IVF	Stimulated	1	0	1	1
43	28	18.75	0	0	0	0	0	0	0	0	0	0	0	IVF	Stimulated	1	0	1	1
44	32	26.4463	0	0	0	1	0	0	0	0	0	0	0	IVF	Stimulated	1	0	1	1
45	29	18.6453	0	0	0	0	0	0	0	0	0	0	0	IVF	Stimulated	1	0	1	1
46	19	30.4832	0	0	0	0	0	0	0	0	0	0	0	IVF	Stimulated	1	0	1	1
47	22	19.1406	0	0	0	0	0	0	0	0	0	0	0	IVF	Stimulated	1	0	1	1
48	39	N/A	0	0	0	0	0	0	0	0	0	0	0	IVF	Stimulated	1	0	1	0
49	28	25.6369	0	0	0	0	0	0	1	0	0	0	0	IVF	Stimulated	1	0	1	1
50	34	18.026	0	0	0	0	0	0	0	0	0	0	0	IVF	Natural	1	0	1	1
51	36	N/A	0	0	0	0	0	0	0	0	0	0	0	ICSI	Natural	1	1	1	1
52	36	18.8268	0	0	0	0	0	0	0	0	0	0	0	IVF	Natural	1	1	1	1
53	41	25.3515	0	0	0	0	0	0	0	0	0	0	0	IVF	Natural	1	1	1	1
54	40	20.4152	0	0	0	0	0	0	0	0	0	0	0	IVF	Natural	1	1	1	1
55	42	24.8889	0	0	0	0	0	0	0	0	0	0	0	IVF	Natural	1	1	1	1
56	34	N/A	0	0	0	0	0	0	0	0	0	0	0	ICSI	Stimulated	1	1	1	1
57	31	N/A	0	0	0	0	0	0	0	0	0	0	0	ICSI	Stimulated	1	1	1	1
58	32	20.8611	1	0	0	0	0	0	0	0	0	0	0	ICSI	Stimulated	1	0	1	1
59	34	18.424	1	0	0	0	0	0	1	0	0	0	0	IVF	Stimulated	1	0	1	1
60	37	21.2953	1	0	0	0	0	0	1	0	0	0	0	IVF	Stimulated	1	0	1	1
61	40	30.6441	1	0	0	0	0	0	0	0	0	1	0	ICSI	Natural	1	1	1	1
62	37	20.9366	1	0	0	0	0	0	0	0	0	0	0	ICSI	Natural	1	1	1	1
63	38	N/A	1	0	0	0	0	0	0	0	0	0	0	ICSI	Natural	1	1	1	0
64	38	17.301	1	0	0	0	0	0	0	0	0	0	0	IVF	Natural	1	1	1	1
65	34	22.8928	1	0	0	0	0	1	1	0	0	0	0	ICSI	Stimulated	1	1	1	1
66	35	29.865	1	0	0	0	0	0	0	0	0	0	0	IVF	Stimulated	1	1	1	1
67	36	24.4646	0	0	1	0	0	0	1	0	0	0	0	ICSI	Stimulated	1	0	1	1
68	45	21.9713	0	0	1	0	0	0	0	0	0	0	0	ICSI	Stimulated	1	0	1	1
69	23	N/A	0	0	1	0	0	0	0	0	0	0	0	IVF	Stimulated	1	0	1	0
70	38	27.1416	0	0	1	0	0	0	0	0	0	0	0	ICSI	Natural	1	1	1	1
71	42	22.8374	1	0	1	0	0	0	0	0	0	0	0	ICSI	Natural	1	0	1	1
72	43	23.5294	1	0	1	0	0	0	0	0	0	1	0	IVF	Natural	1	1	1	1
73	37	20.8209	1	0	0	0	0	0	0	0	0	0	0	ICSI	Natural	1	0	0	0
74	31	16.6531	0	0	0	0	0	0	0	0	0	0	0	IVF	Natural	1	0	0	0
75	31	20.83	0	0	0	0	0	0	1	0	0	0	0	ICSI	Stimulated	1	0	0	0
76	33	24.623	0	0	1	0	0	0	0	0	0	0	0	ICSI	Stimulated	1	0	0	0
77	40	18.5901	0	0	1	0	0	0	1	0	0	0	0	ICSI	Stimulated	1	0	0	0
78	36	N/A	0	0	1	1	0	0	0	0	0	0	0	ICSI	Stimulated	1	0	0	0
79	36	21.6041	1	0	0	0	0	0	1	0	0	0	0	ICSI	Stimulated	1	0	0	0
80	35	22.1003	1	0	0	0	0	0	0	0	0	0	0	IVF	Stimulated	1	0	0	0
81	26	27.8852	0	0	0	0	0	0	0	0	0	0	0	IVF	Stimulated	1	0	0	0
82	34	23.9188	0	0	0	0	0	0	1	0	0	0	0	IVF	Stimulated	1	0	0	0
83	32	25.2826	0	0	0	0	0	0	0	0	0	0	0	IVF	Stimulated	1	0	0	0
84	45	32.788	0	0	1	0	0	0	1	0	0	0	0	IVF	Stimulated	1	0	0	0
85	43	18.6709	0	0	1	0	0	0	0	0	0	0	0	ICSI	Natural	1	1	0	0
86	38	22.0522	0	0	1	0	0	0	0	0	0	0	0	ICSI	Natural	1	1	0	0
87	36	27.7344	0	0	0	1	0	0	0	0	0	0	0	ICSI	Natural	1	1	0	0
88	37	19.9432	0	0	0	0	0	0	0	0	0	0	0	ICSI	Natural	1	1	0	0
89	37	19.9219	0	0	0	0	0	0	1	0	0	0	0	ICSI	Natural	1	1	0	0
90	37	18.8707	0	0	0	0	0	0	0	0	0	0	0	IVF	Natural	1	1	0	0
91	41	18.2899	1	0	1	0	0	0	0	0	0	0	0	IVF	Natural	1	1	0	0
92	46	21.3294	0	0	1	0	0	0	0	0	0	0	0	ICSI	Stimulated	1	1	0	0
93	41	22.7615	0	0	1	0	0	0	1	0	0	0	0	ICSI	Stimulated	1	1	0	0
94	36	19.6072	0	0	0	0	1	0	0	0	0	0	0	ICSI	Stimulated	1	1	0	0
95	45	17.284	0	0	1	0	0	0	0	0	0	0	0	IVF	Stimulated	1	1	0	0
96	37	N/A	0	0	0	1	0	0	0	0	0	0	0	IVF	Stimulated	1	1	0	0
97	37	30.6689	0	0	0	1	0	0	0	0	0	0	0	IVF	Stimulated	1	1	0	0
98	39	25.0762	0	0	0	1	0	0	0	0	0	0	0	IVF	Stimulated	1	1	0	0

## Sheet: Microbiological analysis
Patients' No.	Human DNA (copies per rxn mixture)	Total bacterial DNA (copies per rxn mixture)	Lactobacillus spp., %	Enterobacteriaceae, %	Streptococcus spp., %	Staphylococcus spp., %	Gardnerella vaginalis + Prevotella bivia + Porphyromonas spp., %	Eubacterium spp., %	Sneathia spp.+ Leptotrichia spp.+ Fusobacterium spp., %	Megasphaera spp. + Veillonella spp. + Dialister spp., %	Lachnobacterium spp. + Clostridium spp., %	Mobiluncus spp. + Corynebacterium spp., %	Peptostreptococcus spp., %	Atopobium vaginae, %	Candida spp., %	Mycoplasma hominis, %	Ureaplasma (urealyticum + parvum), %	Mycoplasma genitalium	Trichomonas vaginalis	Neisseria gonorrhoeae	Chlamydia trachomatis	HSV2	CMV	HSV1
1	125893	1258.93	0	0	0	0	0	0	0	0	0	0	0	0	0	0	0	0	0	0	0	0	0	0
2	10000	100	0	0	0	0	0	0	0	0	0	0	0	0	0	0	0	0	0	0	0	0	0	0
3	316228	0	0	0	0	0	0	0	0	0	0	0	0	0	0	0	0	0	0	0	0	0	0	0
4	794328	15848.9	0	0	0	0	75.969	24.031	0	0	0	0	0	0	0	0	0	0	0	0	0	0	0	0
5	794328	19952.6	23.41	0	5.8805	0	46.7103	23.041	0	0	0	0	0	0.58805	0	0	0	0	0	0	0	0	0	0
6	1.58489e+06	2511.89	0	0	0	0	0	0	0	0	0	0	0	0	0	0	0	0	0	0	0	0	0	0
7	501187	199526	1.652	0	0	0	32.97	13.13	0	0	0	0	0	52.248	0	0	0	0	0	0	0	0	0	0
8	5.01187e+06	2511.89	63.0957	0	0	0	0	0	0	0	0	0	0	31.6228	0	0	0	0	0	0	0	0	0	0
9	7.94328e+06	3162.28	0	0	0	0	0	0	0	0	0	0	0	0	0	0	0	0	0	0	0	0	0	0
10	1.99526e+06	5011.87	0	0	0	0	0	0	0	0	0	0	0	0	0	0	0	0	0	0	0	0	0	0
11	501187	100000	2.0094	40.096	2.0094	0	25.3094	3.1852	15.97	6.3569	0	0	5.0504	0	0	0	0	0	0	0	0	0	0	0
12	158489	1584.89	100	0	0	0	0	0	0	0	0	0	0	0	0	0	0	0	0	0	0	0	0	0
13	630957	0	0	0	0	0	0	0	0	0	0	0	0	0	0	0	0	0	0	0	0	0	0	0
14	501187	19952.6	50.1187	0	0	0	0	19.9526	0	0	0	0	0	0	0	0	0	0	0	0	0	0	0	0
15	794328	1258.93	0	0	0	0	0	0	0	0	0	0	0	0	0	0	0	0	0	0	0	0	0	0
16	1000000	0	0	0	0	0	0	0	0	0	0	0	0	0	0	0	0	0	0	0	0	0	0	0
17	5.01187e+06	19952.6	79.4328	0	0	0	0	0	0	0	0	0	0	0	0	0	0.501187	0	0	0	0	0	0	0
18	501187	0	0	0	0	0	0	0	0	0	0	0	0	0	0	0	0	0	0	0	0	0	0	0
19	1000000	63095.7	81.396	12.894	4.078	1.615	0	0	0	0	0	0	0	0	0	0	0	0	0	0	0	0	0	0
20	50118.7	0	0	0	0	0	0	0	0	0	0	0	0	0	0	0	0	0	0	0	0	0	0	0
21	5011.87	1995.26	79.4328	0	0	0	0	0	0	0	0	0	0	0	0	0	0	0	0	0	0	0	0	0
22	1.99526e+06	501.187	0	0	0	0	0	0	0	0	0	0	0	0	0	0	0	0	0	0	0	0	0	0
23	1.58489e+06	15848.9	0	0	0	0	75.23	12.12	0	0	0	0	0	10.84	0	0	0	0	0	0	0	0	0	0
24	316228	1584.89	100	0	0	0	0	0	0	0	0	0	0	0	0	0	0	0	0	0	0	0	0	0
25	316228	0	0	0	0	0	0	0	0	0	0	0	0	0	0	0	0	0	0	0	0	0	0	0
26	5.01187e+06	5011.87	39.8107	0	0	0	0	0	0	0	0	0	0	0	0	0	0	0	0	0	0	0	0	0
27	316228	3981.07	0	0	0	0	0	0	0	0	0	0	0	0	0	0	0	0	0	0	0	0	0	0
28	630957	1995.26	0	0	0	0	0	0	0	0	0	0	0	0	0	0	0	0	0	0	0	0	0	0
29	630957	12589.3	0	0	0	0	25.1189	0	0	0	0	0	0	0	0	0	0.630957	0	0	0	0	0	0	0
30	1.25893e+06	6309.57	79.4328	0	0	0	0	0	0	0	0	0	0	0	0	0	0	0	0	0	0	0	0	0
31	10000	0	0	0	0	0	0	0	0	0	0	0	0	0	0	0	0	0	0	0	0	0	0	0
32	398107	0	0	0	0	0	0	0	0	0	0	0	0	0	0	0	0	0	0	0	0	0	0	0
33	316228	7943.28	80	0	0	0	0	19.9526	0	0	0	0	0	0	0	0	0	0	0	0	0	0	0	0
34	1.99526e+06	0	0	0	0	0	0	0	0	0	0	0	0	0	100	0	0	0	0	0	0	0	0	0
35	1.25893e+07	1258.93	0	0	0	0	0	0	0	0	0	0	0	0	0	0	0	0	0	0	0	0	0	0
36	501187	0	0	0	0	0	0	0	0	0	0	0	0	0	100	0	0	0	0	0	0	0	0	0
37	5.01187e+06	0	0	0	0	0	0	0	0	0	0	0	0	0	0	0	0	0	0	0	0	0	0	0
38	199526	0	0	0	0	0	0	0	0	0	0	0	0	0	0	0	0	0	0	0	0	0	0	0
39	630957	2511.89	100	0	0	0	0	0	0	0	0	0	0	0	0	0	0	0	0	0	0	0	0	0
40	501187	3.98107e+06	99.5	0	0	0.25	0	0.25	0	0	0	0	0	0	0	0	0	0	0	0	0	0	0	0
41	199526	199526	4	0	0	0	70.03	20.62	0	0	0	0	0	0	0	0	0	0	0	0	0	0	0	0
42	2.51189e+06	5642.83	90.8	0	0	0	0	0	0	0	0	0	0	0	0	0	5.18	0	0	0	0	0	0	0
43	1.25893e+06	3162.28	79.4328	0	0	0	0	0	0	0	0	0	0	0	0	0	0	0	0	0	0	0	0	0
44	2511.89	1015.85	0	0	0	0	0	0	0	0	0	0	0	0	0	0	1.56017	0	0	0	0	0	0	0
45	158489	632542	99.7494	0	0	0	0	0	0	0	0	0	0	0	0	0	0.250559	0	0	0	0	0	0	0
46	316228	3193.9	25.3	0	0	0	68.64	0	0	0	0	0	0	0	0	0	0.990099	0	0	0	0	0	0	0
47	316228	0	0	0	0	0	0	0	0	0	0	0	0	0	0	0	0	0	0	0	0	0	0	0
48	630957	3.98107e+06	15.8489	0	0	0	1	31.6228	0	0	0.398107	0	0	0.251189	0	0	0	0	0	0	0	0	0	0
49	158489	5011.87	0	0	0	0	0	0	63.0957	0	0	0	0	3.98107	0	0	0	0	0	0	0	0	0	0
50	398107	50118.7	100	0	0	0	0	0	0	0	0	0	0	0	0	0	0	0	0	0	0	0	0	0
51	3.98107e+06	31622.8	86.333	0	13.667	0	0	0	0	0	0	0	0	0	0	0	0	0	0	0	0	0	0	0
52	251189	12788.8	98.4398	0	0	0	0	0	0	0	0	0	0	0	0	0	1.56017	0	0	0	0	0	0	0
53	10000000	3981.07	50.1187	0	0	0	0	0	0	0	0	0	0	0	0	0	0	0	0	0	0	0	0	0
54	1.25893e+06	3162.28	39.8107	0	0	0	0	0	0	0	0	0	0	0	0	0	0	0	0	0	0	0	0	0
55	398107	398.107	0	0	0	0	0	0	0	0	0	0	0	0	0	0	100	0	0	0	0	0	0	0
56	125893	0	0	0	0	0	0	0	0	0	0	0	0	0	0	0	0	0	0	0	0	0	0	0
57	630957	1258.93	0	0	0	0	0	0	0	0	0	0	0	0	0	0	0	0	0	0	0	0	0	0
58	630957	100000	100	0	0	0	0	0	0	0	0	0	0	0	0	0	0	0	0	0	0	0	0	0
59	100000	19952.6	99.9	0	0	0	0	0.00501187	0	0	0	0	0	0	0	0	0	0	0	0	0	0	0	0
60	1.58489e+06	501187	92.3218	0	0	0	5.8257	1.8421	0	0	0	0	0	0.0073	0	0	0	0	0	0	0	0	0	0
61	1.25893e+06	0	0	0	0	0	0	0	0	0	0	0	0	0	0	0	0	0	0	0	0	0	0	0
62	1000000	25118.9	100	0	0	0	0	0	0	0	0	0	0	0	0	0	0	0	0	0	0	0	0	0
63	630957	3.98107e+07	100	0	0	0	0	0	0	0	0	0	0	0	0	0	0	0	0	0	0	0	0	0
64	1.25893e+06	0	0	0	0	0	0	0	0	0	0	0	0	0	0	0	0	0	0	0	0	0	0	0
65	630957	1584.89	0	0	0	0	0	0	0	0	0	0	0	0	0	0	0	0	0	0	0	0	100	0
66	501187	1995.26	100	0	0	0	0	0	0	0	0	0	0	0	0	0	0	0	0	0	0	0	0	0
67	19952.6	125893	100	0	0	0	0	0	0	0	0	0	0	0	0	0	0	0	0	0	0	0	0	0
68	7.94328e+06	1000	0	0	0	0	0	0	0	0	0	0	0	0	0	0	0	0	0	0	0	0	0	0
69	1.25893e+07	1000000	0	0	0	0	25.7075	40.7436	0	2.571	0	0.32364	20.4202	10.2343	0	0	0	0	0	0	0	0	0	0
70	10000000	2511.89	0	0	0	0	100	0	0	0	0	0	0	0	0	0	0	0	0	0	0	0	0	0
71	1.99526e+06	5011.87	0	0	38.43	0	0	0	0	33.09	0	0	0	0	0	0	0	0	0	0	0	0	0	0
72	1.25893e+06	7943.28	88.7077	0	0	0	11.2923	0	0	0	0	0	0	0	0	0	0	0	0	0	0	0	0	0
73	2.51189e+06	15848.9	0	0	0	0	0	0	0	0	0	0	0	0	0	0	0	0	0	0	0	0	0	0
74	199526	5011.87	100	0	0	0	0	0	0	0	0	0	0	0	0	0	0	0	0	0	0	0	0	0
75	316228	5011.87	60.43	0	19.11	0	19.11	0	0	0	0	0	0	0	0	0	0	0	0	0	0	0	0	0
76	125893	0	0	0	0	0	0	0	0	0	0	0	0	0	0	0	0	0	0	0	0	0	0	0
77	630957	0	0	0	0	0	0	0	0	0	0	0	0	0	0	0	0	0	0	0	0	0	0	0
78	1.99526e+06	25118.9	31.6228	0	0	0	0	0	0	0	0	12.5893	0	0	0	0	0	0	0	0	0	0	0	0
79	1000000	1258.93	0	0	0	0	0	0	0	0	0	0	0	0	0	0	0	0	0	0	0	0	0	0
80	630957	7943.28	100	0	0	0	0	0	0	0	0	0	0	0	0	0	0	0	0	0	0	0	0	0
81	3.98107e+06	63095.7	0	0	0	0	15.9	4.94	70.2	5.01187	0	0	0	3.01	0	0	0	0	0	0	0	0	0	0
82	7.94328e+06	3.16228e+06	99.9	0	0	0.1	0	0	0	0	0	0	0	0	0	0	0	0	0	0	0	0	0	0
83	501187	0	0	0	0	0	0	0	0	0	0	0	0	0	0	0	0	0	0	0	0	0	0	0
84	630957	79432.8	7.529	0	0	0	1.892	15.013	75.327	0	0	0	0	0	0	0	0.238	0	0	0	0	0	0	0
85	199526	0	0	0	0	0	0	0	0	0	0	0	0	0	0	0	0	0	0	0	0	0	0	0
86	79432.8	1995.26	100	0	0	0	0	0	0	0	0	0	0	0	0	0	0	0	0	0	0	0	0	0
87	1.25893e+06	25118.9	25.795	0	0	0	16.279	6.48	0	0	0	0	0	0	0	0	51.446	0	0	0	0	0	0	0
88	501187	50118.7	94.066	0	0	0	0	5.934	0	0	0	0	0	0	0	0	0	0	0	0	0	0	0	0
89	199526	0	0	0	0	0	0	0	0	0	0	0	0	0	0	0	0	0	0	0	0	0	0	0
90	1000000	0	0	0	0	0	0	0	0	0	0	0	0	0	0	0	0	0	0	0	0	0	0	0
91	316228	5011.87	0	0	0	0	0	0	0	0	0	0	0	0	0	0	0	0	0	0	0	0	0	0
92	501187	3981.07	79.4328	0	0	0	0	0	0	0	0	0	0	0	0	0	0	0	0	0	0	0	0	0
93	63095.7	0	0	0	0	0	0	0	0	0	0	0	0	0	0	0	0	0	0	0	0	0	0	0
94	316228	12589.3	100	0	0	0	0	0	0	0	0	0	0	0	0	0	0	0	0	0	0	0	0	0
95	630957	7943.28	0	100	0	0	0	0	0	0	0	0	0	0	0	0	0	0	0	0	0	0	0	0
96	1.58489e+06	0	0	0	0	0	0	0	0	0	0	0	0	0	0	0	0	0	0	0	0	0	0	0
97	316228	10000	70.492	0	0	0	17.725	11.173	0	0	0	0	0	0	0	0	0.56	0	0	0	0	0	0	0
98	1.99526e+06	5011.87	0	0	0	0	0	31.6228	0	0	0	0	0	0	0	0	0	0	0	0	0	0	0	0

## Sheet: Notes
Clinical data is presented in a binary fation (1 - yes, 0 - no). Microbiological analysis was carried out using a broad real-time polymerase chain reaction panel ‘Femoflor 16’, ‘TNC Complex’, ‘Herpes Multiplex’ (cat# R1-P801-S3/6, R1-P111-S3/9, R1-P210-S3/9, respectively, (DNA-Technology, Moscow, Russia). In accordance to the manufacturer's instructions using automated software.Quantitative data …
